# Supplementary material for: Genetic Study of IL6, GDF5 and PAPPA2 in Association with Developmental Dysplasia of the Hip
Source: Genes (Basel). 2021 Jun 28;12(7):986. doi: 10.3390/genes12070986 (PMC8303839; doi:10.3390/genes12070986)
Supplement: Supplementary file 1 [file genes-12-00986-s001.zip]

Archive with 1 entries (1 files):
- genes-1213286-supplementary.pdf
